# Supplementary material for: Batch and Flow Synthesis of CeO2 Nanomaterials Using Solid-State Microwave Generators
Source: Molecules. 2022 Apr 22;27(9):2712. doi: 10.3390/molecules27092712 (PMC9101767; doi:10.3390/molecules27092712)
Supplement: Supplementary file 1 [file molecules-27-02712-s001.zip]

Archive with 1 entries (1 files):
- molecules-1645823-supplementary.pdf
